# Supplementary material for: Oligodendrocyte calcium signaling promotes actin-dependent myelin sheath extension
Source: Nat Commun. 2024 Jan 4;15:265. doi: 10.1038/s41467-023-44238-3 (PMC10767123; doi:10.1038/s41467-023-44238-3)
Supplement: Supplementary file 7 — Source Data [file 41467_2023_44238_MOESM7_ESM.xlsx]

## Sheet: Fig1b
Figure 1b	df/f0 values for calcium traces and heatmaps of WT and OL CalEx Ols
	WT1	WT2	WT3	WT4		OL-CalEx1	OL-CalEx2	OL-CalEx3	OL-CalEx4
Frame 1	-0.288711	-0.288711	0	0.136202	Frame 1	0.00646554	0.00646554	-0.0215743	-0.0215743
Frame 2	-0.150412	-0.150412	0.136202	0.0873419	Frame 2	0.00699037	0.00699037	0.01812	0.01812
Frame 3	-0.166253	-0.166253	0.0873419	-0.202481	Frame 3	-0.0057519	-0.0057519	-0.0121048	-0.0121048
Frame 4	-0.219114	-0.219114	-0.202481	-0.0529699	Frame 4	0.00507771	0.00507771	0.00619115	0.00619115
Frame 5	-0.140341	-0.140341	-0.0529699	-0.161364	Frame 5	0.00399366	0.00399366	0.0271427	0.0271427
Frame 6	-0.206444	-0.206444	-0.161364	-0.125611	Frame 6	-0.0154527	-0.0154527	0.011182	0.011182
Frame 7	-0.256262	-0.256262	-0.125611	0.226159	Frame 7	-0.0183082	-0.0183082	0.0541478	0.0541478
Frame 8	-0.040686	-0.040686	0.226159	-0.0009838	Frame 8	0.0464329	0.0464329	0.00823532	0.00823532
Frame 9	-0.0965028	-0.0965028	-0.0009838	-0.0884534	Frame 9	0.121561	0.121561	0.00798939	0.00798939
Frame 10	-0.122065	-0.122065	-0.0884534	-0.0299874	Frame 10	0.0686754	0.0686754	0.0153967	0.0153967
Frame 11	-0.116871	-0.116871	-0.0299874	0.620957	Frame 11	0.0164651	0.0164651	-0.0258589	-0.0258589
Frame 12	-0.23506	-0.23506	0.620957	0.00271968	Frame 12	2.1227e-05	2.1227e-05	0.00067236	0.00067236
Frame 13	-0.12402	-0.12402	0.00271968	-0.0934245	Frame 13	-0.0297914	-0.0297914	0.00671009	0.00671009
Frame 14	0.123216	0.123216	-0.0934245	-0.0148991	Frame 14	-0.0242233	-0.0242233	0.00408833	0.00408833
Frame 15	0.499862	0.499862	-0.0148991	0.0222872	Frame 15	-0.0342462	-0.0342462	0.0142595	0.0142595
Frame 16	0.0556021	0.0556021	0.0222872	-0.118748	Frame 16	-0.0333715	-0.0333715	-0.0094221	-0.0094221
Frame 17	-0.153404	-0.153404	-0.118748	-0.0929184	Frame 17	-0.040419	-0.040419	0.0221383	0.0221383
Frame 18	0.0691386	0.0691386	-0.0929184	-0.0450332	Frame 18	0.00450604	0.00450604	0.0144377	0.0144377
Frame 19	-0.182315	-0.182315	-0.0450332	-0.0667102	Frame 19	-0.0268225	-0.0268225	-0.0215743	0.0105815
Frame 20	-0.0717593	-0.0717593	-0.0667102	-0.0092847	Frame 20	-0.0207332	-0.0207332	0.01812	0.0117839
Frame 21	-0.0982427	-0.0982427	-0.0092847	0.10734	Frame 21	0.0201531	0.00327633	-0.0121048	0.0103398
Frame 22	-0.199532	-0.199532	0.10734	-0.224121	Frame 22	-0.0479634	-0.0061974	0.00619115	-0.0323382
Frame 23	-0.261084	0.0582245	-0.224121	0.346799	Frame 23	-0.029255	0.0323319	0.0271427	-0.0204615
Frame 24	-0.312925	-0.0977911	0.346799	-0.284715	Frame 24	-0.0408549	-0.008864	0.011182	0.0135626
Frame 25	-0.266182	-0.175823	-0.284715	-0.138737	Frame 25	0.00173579	-0.0043182	0.0541478	-0.051524
Frame 26	-0.166993	0.198387	-0.138737	-0.136816	Frame 26	-0.0237566	-0.0053208	0.00823532	0.00888918

## Sheet: Fig1c
Figure 1c	OL-CalEx Ols have fewer calcium transients than WT
	Means:
	WT	OL-CalEX
	0.419001	0.035731
	0.377909	0.0615213
	All Cell values:
	WT	OL-CalEX
	0.909091	0
	1.55963	0.096463
	0.134529	0
	0	0.0821918
	0.502092	0
	0.197368
	0.465839	0
	0.123457	0.115607
	0.549738	0
	0.171756	0
	0.114504	0.084507
	0.3	0.169014
	0
	0.298507
	0.597015
	0.423729
	0.254237
	0.423729
	0.648148

## Sheet: Fig1d
Figure 1d	OL-CalEx Ols have lower amplitude calcium transients than WT
	Means:
	WT	OL-CalEX
	0.17405	0.0415217
	0.220744	0.0763666
	All Cell values:
	WT	OL-CalEX
	0.136916	0.0696308
	0.242447	0.0541478
	0.275429	0.0287458
	0.177038	0.0135626
	0.109665	0.0916374
	0.102807	0.0879309
	0.0746701	0.121561
	0.164825	0.0671409
	0.191498
	0.200952
	0.129371
	0.133887
	0.144267
	0.247476
	0.115504
	0.269082
	0.620957
	0.0323319
	0.544856
	0.325012
	0.363061
	0.600489
	0.499862

## Sheet: Fig1f
Figure 1f	Calcium attentuation via OL-CalEx does not change number of myelinated axons in optic nerve
	P21
	WT					KI
Unmyelinated	30.9302	39.0694	32.0841	40		33.3028	43.4584	30.5952	40
Ensheathed	3.72093	3.98818	3.65631	5.34247		4.2086	4.39158	4.04762	5.34247
Myelinated	65.3488	56.9424	64.2596	54.6575		62.4886	51.5096	65.3571	54.6575
	P60
	WT					KI
Unmyelinated	8.24373	9.22787	6.48148	2.5974	3.37302	11.5468	7.67754	4.28894	5.24691
Ensheathed	1.25448	1.88324	1.85185	3.0303	1.5873	2.39651	2.30326	1.12867	2.16049
Myelinated	90.5018	88.8889	91.6667	94.3723	95.0397	86.0566	90.0192	94.5824	92.5926

## Sheet: Fig1g
Figure 1g	Calcium attentuation via OL-CalEx does not change myelin thickness in optic nerve
	P21			P60
	WT	OL-CalEx		WT	OL-CalEx
	0.619772	0.64805		0.719	0.7243
	0.60737	0.659		0.6813	0.706323
	0.684696	0.640475		0.669	0.713404
	0.607096	0.612785		0.6648	0.746315
				0.7142

## Sheet: Fig2b-c
Figure 2b	Calcium attenuation leads to increase in myelin outfoldings							Figure 2c	Calcium attenutation leads to increases in large myelin outfoldings
	P21		P60					P21		P60
	WT	OL-CalEx	WT	OL-CalEx				WT	OL-CalEx	WT	OL-CalEx
	4.97866	10.3135	2.42424	5.28684				0.56899	3.71287	0.10101	1.23735
	3.25843	13.1298	4.66733	6.34058				0.366115	4.58015	0.695134	1.99275
	6.31025	16.391	4.51694	7.54717				1.31464	4.96241	0.501882	2.42588
	4.63659	9.34911	3.63924	8.76011				0.877193	3.66864	0.316456	3.50404
			4.96592							0.778968

## Sheet: Fig2f
Figure 2f	Myelin Area is not changed in OL-CalEx optic nerve
	WT	OL-CalEx
	105.564	102.024
	89.7325	106.581
	108.367	98.1795
	106.751	96.0345
	142.089

## Sheet: Fig2h
Figure 2h	Calcium attenutation reduces myelin sheath length
	Average sheath length
	WT	OL-CalEx
	259.239	164.127
	201.551	228.017
	340.475	234.934
	314.669	168.181
	251.267	160.045
	264.326	196.085
	281.758	174.474
	All Sheath Length
	WT	OL-CalEx
	242.739	368.956
	422.193	316.891
	212.853	314.997
	454.282	131.071
	342.48	255.721
	383.349	97.3487
	294.071	75.4756
	300.007	75.2169
	327.985	68.4357
	401.054	103.353
	315.578	66.8304
	455.453	36.3372
	444.143	63.7566
	252.602	175.315
	324.327	72.0252
	243.236	157.725
	315.826	55.5533
	205.838	128.999
	414.812	286.943
	122.4	56.7567
	196.442	302.474
	273.107	292.653
	337.644	62.4227
	331.143	66.6326
	361.564	330.245
	271.026	321.487
	351.812	168.845
	357.661	81.4526
	286.664	79.8125
	263.531	140.113
	401.526	407.474
	400.069	421.841
	73.8592
	307.108	155.095
	325.044	191.739
		102.126
	299.739	100.008
	279.805	196.337
	174.932	141.964
	422.878	280.602
	215.49	125.153
	232.658	187.067
	294.446	224.021
	328.008	189.21
	113.018	216.539
	400.23	46.6849
	319.276	126.115
	103.213	95.7459
	333.028	283.465
	125.525	276.938
	412.615	64.7689
	144.921	272.652
	123.21	168.238
	336.509	211.933
	163.524	121.826
	449.655	297.736
	438.684	201.497
	130.705	257.478
	290.005	320.789
	203.718	316.021
	209.189	141.201
	277.893	230.318
	430.023	94.8174
	237.664	77.8487
	45.3741	140.245
	152.179	117.676
	304.643	88.7126
	164.399	126.876
	193.678	125.882
	192.234	14.3722
		143.931
	224.043	82.7616
	287.174	74.052
	198.379	98.7827
	107.206
	223.754	266.001
	257.247	408.189
	208.352	215.397
	473.574	443.721
	171.977	420.785
	443.531	79.943
	377.525	64.1957
	345.041	141.862
	424.584	266.485
	266.041	268.409
	321.506	242.08
	139.911	432.603
	165.602	30.7286
	434.886	81.8384
	46.0698	257.031
	450.261	250.218
	70.575	297.114
	102.536	302.319
	517.882	201.498
	168.641	292.804
	283.783	233.14
	236.125	353.453
	198.597	219.732
	227.455	75.0543
	232.279	121.603
	270.703	125.045
	318.869	129.545
		129.96
	228.066	150.8
	323.056	400.444
	342.233	451.645
	160.057	352.459
	219.135	44.6757
	267.81	117.964
	455.223	264.945
	577.943	74.9275
	254.357
	306.817	283.379
	341.135	200.075
	89.077	213.152
	123.568	288.708
	311.784	155.952
	308.486	116.9
	126.156	310.274
	262.697	106.752
	375.604	247.955
	340.811	186.654
	318.317	218.791
	432.827	171.74
	149.342	162.486
	165.934	136.636
		131.687
	504.441	167.469
	254.527	158.423
	204.871	438.565
	280.785	229.685
	350.633	237.2
	253.258	110.186
	321.183	299.938
	268.457	355.951
	277.56	255.574
	360.584	197.972
	144.409	382.212
	249.53	342.933
	256.971	128.174
	270.705	437.641
	210.74	342.87
	162.475	287.082
	180.326	367.518
	247.858	158.084
	73.1399	159.142
	337.176
	164.416	135.194
	132.092	121.72
	249.84	133.218
	358.744	318.271
	492.365	191.211
	264.892	40.3697
	181.649	54.9101
	262.975	129.703
	341.871	101.799
	209.505	258.614
	53.9748	281.959
	37.4796	307.453
	281.08	265.037
	202.602	152.144
	311.639	39.3137
	321.091	261.558
	269.75	205.479
	262.373	197.994
	227.122	77.8907
	270.161	187.63
	167.439	180.733
	478.764	222.487
	94.7135	301.659
	485.736	100.323
	186.234	322.483
	384.846	132.843
	281.252	195.355
		321.798
	181.551	148.733
	239.92	124.512
	125.844	257.92
	88.4057	59.1585
	168.447	65.911
	108.085	212.848
	24.0942	74.0259
	171.192	218.08
	151.527	277.981
	170.938	57.9462
	266.567	35.5235
	135.279	91.8629
	198.889	86.2592
	197.636	124.954
	117.49	156.922
	108.104
	309.822	96.6504
	206.019	51.9615
	272.833	149.73
	326.98	126.976
	396.821	292.095
	281.999	311.654
	231.974	190.717
	119.509	103.735
	234.965	232.671
	261.858	250.014
	396.762	248.976
	363.438	124.358
	287.097	249.488
	207.927	87.9348
	163.588	100.111
	52.5647	178.26
	53.5051	147.296
	57.3728	199.933
	166.3	130.604
	511.248	79.3694
	257.505	254.817
	73.0071	187.683
	185.593	138.723
	230.979	44.7344
	159.968	112.443
		54.0625
	460.317	176.221
	423.77
	401.295	176.761
	321.401	251.36
	373.654	311.414
	297.554	146.637
	287.343	192.465
	366.236	322.271
	353.841	127.666
	377.353	171.736
	349.621	136.465
	360.619	91.7785
	450.296	155.938
	92.3389	150.44
	176.496	103.008
	61.2783	310.121
	432.531	104.055
	339.706	264.793
	223.259	304.101
	387.302	181.21
	361.695	184.914
	264.595	187.249
	536.943	247.877
	425.084	262.463
	234.014	244.404
	107.181	150.098
	142.727	146.755
	140.245	178.059
	207.481	127.495
	194.95	196.819
	529.771	155.822
	432.482	257.723
	641.492	115.158
	382.412	241.14
	278.222	272.604
	277.525
	475.344
	475.148
	435.365
	403.11
	477.497

## Sheet: Fig3c
Figure 3c	Calcium chelation reduces actin filament levels
	Averages of mean phalloidin intensity
	Control (DMSO)	500 nm BAPTA	500 nm DMB
	2264.43	1659.76	1221.41
	3569.7		1833.8
	2045.26	1781.86	1559.76
	2263.69	1613.56	1622.02
	All Cells vallues
	Control (DMSO)	500 nm BAPTA	500 nm DMB
	1785.43	1181.14	1522.05
	1388.76	1081.46	683.574
	1912.88	1193.54	2044.24
	1714.13	1330.68	1908.36
	2173.54	1437.63	1645.84
	1710.8	1128.04	1296.47
	2338.31	1369.02	1186.29
	1910.43	992.457	1228.94
	1682.13	1177.86	666.205
	1381.54	672.519	1306.36
	1818.1	968.176	715.911
	2157.65	814.827	1586.95
	2877.76	338.325	1798.36
	2217.24	849.596	1143.01
	1690.28	957.961	694.789
	2718.11	1289.41	1355.08
	1832.43	1064.62	964.177
	1296.56	598.836	1752.05
	1021.26	1119.68	1824
	1431.56	1548.17	1374.21
	2040.37	1571.28	702.359
	2345.7	1398.92	925.288
	1474.76	1519.83	1787.15
	1989.73	792.329	941.232
	741.267	1091.92	577.576
	1931.18	1693.21	1335
	2687.76	1626.94	628.382
	1971.8	852.219	929.156
	2251.44	555.807	572.027
	2219.7	860.803	882.02
	1784	740.67	852.102
	1618.7	1110.73	817.76
	4320.54	1923.29	1115.35
	3276.8	2470.89	1186.66
	2709.96	1611.17	1220.06
	1655.69	1724.23	616.994
	1704.25	1406.07	1068.81
	3500.31	2289.18	513.028
	3802.95	2833.55	886.801
	1550.09	1315.41	888.194
	1771.92	3447.66	853.356
	1589.22	2464.59	923.215
	3276.16	1485.42	2374.68
	2865.85	1863.69	1003.2
	3979.71	1449.9	1040.81
	2227.49	1581.99	1363.68
	3001.79	2426.59	835.063
	1978.82	3699.38	1553.46
	2047.57	2577.28	1247.22
	1371.04	2442.16	2530.79
	3410.13	1109.47	2426.07
	1412.64	2322.29	1424.02
	2474.62	1773.93	1848.36
	2905.06	1193	1548.03
	2668.82	2086.62	1490.29
	2596.73	968.079	1160.3
	1446.35	1291.98	1162.16
	1762.11	1821.86	912.181
	992.688	1966.63	885.262
	2618.07	1727.18	886.227
	3202.91	986.908	1685.43
	2148.26	1267.66	1948.48
	2206.12	3078.8	1229.81
	1806.72	2616.18	1361.89
	1672.11	2782.22	537.753
	2034.3	2361.34	1204.37
	1181.15	1939.47	1300.9
	1107.75	1205.04	1925.51
	1485.74	1252.9	714.083
	1229.65	1008.41	494.903
	2572.25	1171.55	1624.72
	2212.34	1098.61	934.111
	4156.49	1152.53	941.247
	5368.01	1317.76	937.192
	4595.51	1271.11	977.361
	3033.27	1066.18	1182.23
	2125.74	1476.84	1393.87
	2591.41	1802.56	1585.91
	978.006	1427.42	943.068
	1999.89	1529.41	1572.54
	2176.69	1964.42	796.646
		2206.68	1088.35
	5618.99	1714.27	1205.04
	5411.53	1837.05	1411.46
	5493.96	2213.34	1289.76
	4244.04	2210.72	770.073
	8655.94	2926.41	1432.73
	4537.38	2128.86	1505.66
	2902.64	2001.71	1004.43
	4394.89	2901.02	1108.48
	5569.67	1409.43	877.193
	6836.84	1398.82	1412.37
	3141.39	1514.61	1075.08
	5795.79	2068.67	703.418
	4154.98	1908.42	740.786
	5106.03	1498.17	1404.48
	3901.03	1713.14	1134.63
	3372.87	2129.05	941.487
	2489.19	2630.01	1941.36
	3687.18	1509.28	1642.54
	2610.39	1699.25	939.361
	2987.05	1563.7	1316.14
	2646.48	1782.93	1163.04
	2477.72	1948.13	1659.84
	2891.15	2183.36	2023.21
	2546.22	1597.23	1261.07
	2665.26	1285.07	1160.83
	2065.13	1879.95	1602.94
	5490.18	1623.02	1798.04
	3735.96	2653.67	1599.6
	3735.96	1756.4	812.193
	3245.56	2244.32	1108.89
	4983.75	2322	1955.8
	3665.36	1672.69	609.743
	5224.51		618.287
	1504.6	1899.08
	1797.61	1979.84	1425.22
	2638.66	1283.08	1578.34
	3325	1098.02	1550
	2802.18	1892.09	2022.65
	1762.83	2018.74	1812.64
	2279.97	1333.63	2321.32
	4969.19	2432.99	1660.87
	2839.66	1785.04	1765.91
	3091.45	1889.98	945.851
	4533.81	2532.86	2338.43
	5479	2358.13	2437.01
	4333.49	2691.51	1386.01
	3172.22	1873.37	2135.53
	4724.12	3053.99	2454.01
	4477.21	2113.54	1472.81
	2166.11	2624.94	2135.2
	3472.05	3662.88	1936.09
	2819.24	621.936	2379.66
	5182.67	313.815	1114.77
	2304.54	755.213	1521.77
	4858.24	371.186	1992.1
	5046.2	1383.56	2099.58
	2350.97	1291.68	1473.16
	3660.76	833.581	3106.2
	3651.3	854.22	1957.46
	4342.92	839.182	1704.73
	3638.4	2369.54	1036.24
	2028.7	2726.61	1942.31
	3242.49	2428.68	1537.7
	3234.34	2148.81	3624.95
	6478.48	2148.46	2439.03
	5207.19	1140.26	2506.76
	2783.14	2341.79	1319.47
	2118.59	2289.44	2280.06
	2086.59	1512.28	2643.88
	2179.92	1418.04	3032.97
	2393.23	1848.55	2542.5
	4069.59	2816.34	2419.14
	2498.57	3787.97	1657.46
	3973.21	1648.14	2283.54
	3491.7	1458.97	2219.26
	2643.81	2434.36	1832.67
	2576.28	1651.35	1372.57
	1305.35	2179.12	848.666
	2396.7	2282.38	2487.91
	4030.78	2011.6	2060.08
	3274.95	1947.93	2028.05
	3512.68	2084.1	1205.96
	1888.96	1938.8	1989.31
	2651.46	2256.59	1041.33
	2174.09	2292.53	1896.13
	1993.67	2669.3	1859.4
	2288	2488.3	1399.63
	5157.12	1801.57	2581.59
	2761.89	1272.75	1811.49
	5366.01	2532.09	1576.04
	2030.06	2954.29	2014.57
	4048.3	1265.08	1448.44
	2100.66	1378.58	3098.72
	4107.87	1138.69	1241.92
	1952.49	1528.12	1293.99
	3623.91	1345.1	2700.47
	3424.76	1151.71	2690.14
	2344.85	537.379	1475.99
	3046.07	548.117	1455.82
	4921.13	1483.29	2318.7
	2743.7	1694	4190.04
	3994.75	2191.36	3353.98
	4403.69	1096.55	3237.8
	2450.74	1877.37	2059.71
	4150.94	1661.1	1281.7
		1423.02	3152.81
	2989.42	980.07	2349.79
	2162.34	1052.83	2256.73
	2127.95	3090.17	2537.51
	3169.57	651.951	1786.05
	2218.35	2043.88	2990.65
	2024.87	1198.43	1884.34
	3478.71	2281.39	2255.04
	1473.88	2213.22	2266.45
	1804.51	1257.34	2181.46
	2249.79	972.458	1628.57
	2124.36	1595.85	2313.83
	2689.86	1108.17	1899.83
	1826.36	1112.94	1681.4
	2537.56	1017.57	3665.8
	1303.09	1223.94	689.22
	1659.56	1555.74	707.074
	1516.08	1487.73	2468.19
	1969.33	1401.81	3469.74
	1044.42	2609.81	942.503
	1410.71	2780.48	4577.06
	1859.27	2129.01	2075.63
	2085.4	1598.34	2940.48
	2357	2208.57	2442.62
	2274.89	1390.34	3424.64
	3531.26	2428.83	1985.04
	2156.56	1665.35	2138.79
	2311.24	3058.31	817.085
	2375.41	2152.99	628.963
	2964.63	1948.3	-91.592
	2422.42	2003.26	1007.92
	1801.93	1349.72	473.284
	2334.67	1564.68	-68.173
	2085.17	2414.72	522.666
	2028.93	2572.23	221.188
	2363.08	1274.82	-292.196
	3083.17	1910.74	1.445
	2678.03	2293.7	585.016
	2140.69	1643.05	1005.05
	1269.84	2031.56	2015.62
	2100.06	1142.47	641.047
	1357.53	1712.84	1699.33
	1859.08	1771.06	1355.21
	3186.95	1217.37	1186.59
	2015.9	1314.26	1083.53
	1787.83	955.033	1795.33
	2247.29	1661.65	1486.68
	2146.46	1758.82	2379.68
	1774.7		1367.55
	2237.01	1021.66	436.837
	1660.62	1357.11	1637.62
	2574.89	1854.66	411.401
	2714.02	1805.17
	2773.38	1985.59	1701.36
	1832.38	2018.56	1904.51
	1818.19	1252.98	1800.43
	1487.24	1273.55	1360.21
	1665.99	1281.89	1354.61
	1770.05	1989.96	1684.61
	1976.28	1444.68	3167.77
	2111.92	3921.25	1392.56
	2895.19	2790.06	1756.82
	1080.5	1731.56	3670.22
	1683.26	2858.69	1074.54
	1265.04	1456.74	2331.85
	1924.86	1103.6	1936.62
	1998.87	1498.44	1955.66
	2179.45	2505.03	1368.89
	1984.88	2051.07	1110.13
	2039.24	1595.59	2306.53
	1496.73	1411.8	994.047
	3687.2	1286.1	1086.08
	1566.45	1149.41	1083.05
	2638.74	1491.64	1020.62
	2853.53	1530.82	1522.35
	1644.4	2099.53	1638.97
	2008.06	1026.55	2517.56
	3284.47	1385.24	3149.32
	3330.68	2070.72	1769.73
	1795.71	1013.47	1372.6
	1122.16	1498.38	1554.49
	1602.14	1881.67	1429.91
	1266.9	1624.25	2121.64
	1548.75	1457.18	2134.89
	1951.12	1656.56	1764.49
	2153.74	1802.36	1356.47
	2117.44	1111.82	1089.61
	2117.22	2813.66	753.387
	2694.88	1691.2	909.169
	1859.14	1512.03	827.563
	2086.17	2300.43	1737.7
	2210.44	2365.21	820.444
	2162.97	2077.55	1133.97
	2911.32	1798.88	1455.9
	2598.36	2092.37	1184.07
	2309.53	4070.44	1347.37
	1271.13	793.751	1844.3
	1091.32	1311.44	1524.33
	1335.65	2035.63	917.542
	1299.58	1570.98	1494.91
	1523.67	2130.48	1585.82
	1289.21	2083.08	1996.78
	2284.51	1596.86	2211.3
	2391.4	1337.69	1557.19
	2020.31	2029.74	2045.46
	1330.6	1162.33	1895.77
	1729.4	1379.9	1615.54
	2638.72	1663.12	3029.64
	1820.95	1918.99	2242.89
	1531.7	1233.63	812.108
	1549.5	3030.45	812.108
	2298.72	2593.2	1651.47
	1102.84	1310.61	2626.48
	1446.45	1885.78	2318.86
	2098.84	1498.21	2430.55
	1469.74	1481.77	1675.65
	1894.75	1133.83	1827.93
	1419.94	1386.59	2031.15
	2037.24	1304.04	1234.97
	2347.64	1390.44	1189.41
	1707.24	1567.92	2052.17
	3604.66	1770.11	1501.99
	3073	2470.97	1896.3
	1918.38	2242.48	924.112
	1506.49	2052.43	1024.15
	976.769	1400.49	1568.37
		872.302	3038.72
	3319.42	870.232	1978.74
	2425.13	1014.79	1157.45
	2199.7	554.066	2434.26
	2837.92	661.821	1449.92
	3126.25	1059.35	1232.46
	2229.96	1024.17	1899.46
	2540.86	1183.55	663.819
	1975.07	1487.29	918.055
	1643.97	1890.82	1532.49
	2327.97	1263.16	1378.07
	4104.47	1562.37	1059.04
	1343.17	491.651	1021.07
	1806.76	1218.61	1085.91
	2402.48	946.353	1288.61
	2203.67	865.529	1133.05
	2105.48	3157.47	187.933
	1897.3	2323.66	1614.87
	2811.52	1226.28	972.486
	2357.9	1839.72	2230.44
	2821.33	1232	1229.44
	3757.77	753.327	986.957
	1703.7	1139.95	1261.75
	3134.05	1276.53	1353.37
	2303.86	1054.47	956.305
	2059.71	616.378	3055.36
	2247.96	1202.28	1456.11
	2927.59	925.437	1362.06
	2330.29	779.91	1655.53
	2633.97	1489.37	1635.67
	2738.32	1447.88	793.933
	2503.26	1756.53	2418.72
	2860.71	1242.2	1860.77
	2559.86	1089.37	1473.12
	2376.95	1454.47	1619.1
	2761.28	1577.58	1131.86
	1660.03	1526.17	732.941
	1827.07	1061.98	849.124
	2878.04	1204.89	1492.96
	1412.98	1366.8	663.082
	1566.09	1769.86	2159.22
	1576.62	1066.22	1855.5
	1340.33	1186.02	2711.83
	2857.93	1745.03	1013.79
	1943.28	1383.59	2201.09
	3339.13	2015.65	784.866
	3709.06	2150.61	995.357
	1734.58	1335.22	875.055
	2583.78	1289.35
	2516.86	1559.02	1864.57
	2393.7	1049.18	1099.85
	1195.94	1418.79	1293.87
	1215.57	1638.63	2013.44
	2195.6	1836.97	2215.51
	2321.36	1611.9	1777.55
	1876.06	1155.89	2386.82
	2179.75	2126.82	2101.73
	2167.66	1341.12	2230.3
	1201.58	3614.9	1820.83
	2151.37	3542.61	1641.75
	2925.04	2308.44	2096.48
	1032.36	1698.94	1188.06
	1152.04	2020.71	1471.28
	1163.22	1758	1499.89
	692.88	1460.07	1020.25
	1392.08		1138.6
	4028.79		1713.1
	2230.49		2168.98
	3021.63		1603.49
	3234.85		1005.71
	1950.82		2040.81
	1805.42		1242.07
	2562.33		2764.77
	1752.53		3277.11
	1717.82		1573.95
	2014.42		1658.41
	2709.16		2453.6
	3673.75		3559.65
	2628.9		1119.42
	1540.7		1156.29
	2886.75		1308.4
	3131.21		1158.11
	2836.3		1325
	2407.12		1270.14
	2167.59		1153.76
	1681.45		1193.4
	2089.65		1202.3
	1927.96		1886.98
	2752.71		2474.54
	2312.06		926.563
	2766.87		1946.34
	2371.63		1559.16
	1705.73		1439.17
	1792.62		1527.06
	2231.72		1965.5
	2312.8		1654.72
	1607.37		1741.73
	1887.42		1428.52
	946.665		1026.32
	1237.64		1427.25
	1489.2		3242.4
	2526.8		2018.38
	1598.1		1046.2
	1136.86		427.889
	1611.68		1023.76
	1462.6		1866.76
	1681.02		1472.91
	1516.35		1109.48
	1647.79		1578.66
	2123.04		1196.07
	1381.79		2408.65
	2003.65		2178.69
	1594.06		787.56
	2188.32		1509.11
	582.815		1004.33
	1768.57		1847.53
	1696.4		1351.1
	1485.29		1384.06
	1313.77		1777
	651.424		566.265
	1336.89		1340.01
	1812.61		1467.77
	1281.97		940.737
	2084.8		1488.15
	2593.39		1040.19
	1233.88		1914.35
	1737.18		918.943
	1162.67		2707.7
	1918.45		2481.45
	3276.99		1308.23
	2114.76		963.969
	4085.15		2402.47
	3584.58		1515.26
	3038.22		2072.51
	3161.14		1401.42
	2891.18		866.922
	2740.61		971.021
	3212.15		1102.66
	2040.76		1190.11
	2063.2		1185.31
	3065.18		3357.99
	4926.31		2575.39
	3671.27		1997.9
	2408.46		2162.67
	3168.76		2373.97
	2166.21		741.447
	1936.09		1570.17
	2682.8		746.3
	2278.46		2161.55
	6703.5		1540.8
	1392.81		1650.15
	1813.1		1912.96
	3055.27		1702.19
	2326.09		1377.65
	3007.36		1747.3
	2629.75		1010.22
	2481.44		1848.36
	2763.56		1256.85
	3460.64		1359.69
	1979.19		1748.66
	1737.13		1884.39
	1605.61
	3325.97
	1898.33

## Sheet: Fig3f
Figure 3f	Calcium attenuation reduces actin filament levels in cultured Ols
	Mean Phalloidin Intensity Values
	WT	OL-CalEx
	595.467	490.737
	689.736	532.221
	616.714	430.387
	all Cell Phalloidin Intensity Values
	WT	OL-CalEx
	298.49	165.54
	595.76	392.92
	342.05	286.75
	434.13	332.78
	295.5	381.3
	302.66	768.05
	421.8	348.81
	463.08	959.2
	342.16	755.63
	278.34	221.69
	140.79	450.73
	196.39	258.02
	164.49	279.38
	147.15	225.67
	295.57	398.1
	222.66	278.88
	284.75	168.52
	367.4	343.68
	161.33	383.54
	678.63	262.73
	711.87	235.72
	477.67	198.42
	1087.14	504.9
	727.16	396.37
	1017.67	253.59
	614.32	496.61
	592.98	520.79
	644.55	107.38
	1003.44	356.63
	1039.75	435.98
	627.23	670.53
	1018.8	1419.87
	640.95	386.49
	1088.74	512.3
	455.16	258.6
	749.5	282.77
	600.96	239.88
	623.14	211.05
	685.95	706.91
	1199.72	208.76
	632.96	681.84
	811.89	205.77
	649.88	215.53
	353.21	326.71
	584.38	771.03
	639.06	800.14
	1321.67	500.55
	759.85	839.9
	1066.51	492.14
	490.98	489.52
	371.82	842.34
	975.89	560.09
	709.54	1139.39
	575.81	438.99
	492.95	326.73
	479.29	221.84
	631.29	325.69
	872.71	538.22
	628.28	736.04
	783.66	491.49
	818.41	367.48
	926.3	443.28
	580.75	280.92
		510.43
	450.95	197.83
	664.84	314.71
	1549.36	725.3
	994.35	562.41
	1454.81	647.74
	933.59	252.11
	1191.13	955.16
	1387.39	635.51
	845.04	326.75
	1103.85	556.54
	837.96	627.78
	870.46	522.62
	784.57	612.47
	456.21	352.75
	1259.76	163.45
	280.93	314.76
	172.86	289.37
	673.8	406.71
	559.79	387.75
	282.64	771.91
	382.3	526.88
	500.78	775.15
	442.55	173.49
	745.5	348.35
	593.41	198.47
	528.85	295.18
	562.93	265.19
	519.03	600.24
	319.35	553.98
	368.52	1211.65
	751.22	747.4
	1444.48	587.79
	1013.69	1066.85
	896.17	1158.38
	702.03	592.52
	777.23	852.81
	739.88	754
	396.16	757.84
	360.93	297.04
	293.8	669.21
	633.91	345.04
	486.82	713.1
	244.02	489.67
	134.88	605.75
	522.51	675.81
	445.4	358.59
	348.37
	1154.28	304.06
	569.81	641.82
	291.21	420.62
	398.23	343.01
	573.77	379.86
	324.02	411.12
	426.13	22.44
	359.16	679.59
	632.68	540.46
	1094.05	500.07
	410.22	460.58
	994.23	550.52
	565.19	652.87
	778.52	436.94
	808.7	423.99
	321.8	303.15
	255.42	466.6
	284.26	629.94
	1049.86	921.69
	1312.81	310.87
	314.1	151.59
	701.95	319.14
	810.61	232.41
	285.4	361.32
	390.9	409.78
	1141.03	408.15
	568.15	332.87
	304.85	636.3
	519.55	402.99
	1114.55	298.14
	905	586.58
	637.11	525.04
	1009.68	823.23
	515.08	484.68
	1964.58	701.68
	1001.19	739.64
	1372.25	739.98
	868.58	665.41
	1464.75	910.63
	942.5	421.25
	538.38	352.83
	628.47	419.06
	667.66	887.18
	352.3	788.96
	738.03	337.46
	1019.38	251.9
	1115.29	513.74
	432.82	659.18
	157.38	774.71
	1052.18	861.52
	749.86	517.95
	484.25	1311.54
	776.12	428.1
	241.73	845.18
	158.62	861.22
	417.87	592.52
	261.74	451.23
	606.89	694
	1178.61	191.73
	732.31	268.81
	556.58	372.44
	543.96	412.38
	1425.53	727.3
	1472.32	632.43
	470.24	505.55
	557.91	747.12
	738.94	699.03
	632.76	860.57
	293.22	699.99
	922.44	595.09
	256.94	514.88
	734.13	435.34
	425.51	332.79
	795.86	255.09
	399.96	1112.22
	633.7	413.79
	309.69	229.22
	543.05	669.59
	633.2	542.24
	335.31	649.4
	271.09	411.65
	1055.79	461.81
	546.01	444.58
	701.9	355.88
	795.63	319.41
	394.65	320.72
	869.03	367.11
	463.57	299.31
	561.92	297.86
	375.59	121.72
	931.95	232.98
	656.6	367.97
	943.23	229.75
	367.14	457.3
	254.12	409.99
	594.74	277.98
	527.21	325.88
	461.47	490.35
	393.03	350.89
	705.78	284.95
	887.21	503.42
	452.81	602.17
	488.86	500.41
	334.08	841.05
	480.21	246.76
	380.1	361.87
	1040.91	764.82
	658.02	643.39
	611.84	734.46
	501.12	234.83
	689.43	271.01
	610.87	256.38
	572.89	634.97
	1486.82	210.42
	305.96	499.19
	865.92	405.96
	328.42	143.93
	961.73	156.47
	638.67	355.11
	750.96	189.7
	608.81	274.52
	465.83	312.37
	1066.51	490.78
	746.57	259.26
	350.78	463.74
	875.27	347.04
	860.32	278.32
	871.44	367.15
	372.89	716.28
	540.26	761.64
	1084	841.94
	655.13	763.64
	742.95	1099.06
	725.42	493.09
	513.05	748.94
	565.1	828.37
	470.85	505.79
	741.15	565.53
	648.54	481.53
	790.31	417.14
	807.45	532.82
	318.82	371.74
	355.72	580.66
	1074.24	657.82
	658.49	335.24
	467.83	271.01
	197.46	602.89
	445.13	312.26
	643.58	133.94
	361.78	257.12
	589.93	599.89
	398.27	783.62
	423.21	677.45
	1098.61	863.58
	744.88	400.27
	396.82	828.18
	344.84	498.54
	659.31	383.87
	686.64	297.27
	679.12	484.07
	629.33	181.42
	456.06	291.87
	684.39	375.14
	229.31	273.53
	691.16	338.53
	641.5	202.28
	788.25	189.57
	179.58	237.64
	940.65	184.31
	1239.39	228.27
	969.45	166.32
	1440.28	377.43
	312.56	539.54
	749.54	290.31
	556.92	178.82
	381.74	304.53
	443.93	122.39
	542.78	398.16
	759.16	540.77
	491.39	493.18
	631.15	299.98
	472.19	483.15
	597.74	514.3
	583.53
	931.41
	238.46
	251.98

[truncated: 16 more sheets: Fig3h, Fig4d, Fig4f, Fig4h, Fig5c, Fig5f, Supp Fig1, Supp Fig2, Supp Fig3, Supp Fig4, Supp Fig5, Supp Fig6, Supp Fig7, Supp Fig8, Supp Fig9, Supp Fig10]
